# Supplementary material for: Thermochemical Transition in Non-Hydrogen-Bonded Polymers and Theory of Latent Decomposition
Source: Polymers (Basel). 2022 Nov 22;14(23):5054. doi: 10.3390/polym14235054 (PMC9737646; doi:10.3390/polym14235054)
Supplement: Supplementary file 1 [file polymers-14-05054-s001.zip]

Archive with 1 entries (1 files):
- polymers-2034380-supplementary.pdf
